# Supplementary material for: Administration of a Recombinant Fusion Protein of IFN-γ and CD154 Inhibited the Infection of Chicks with Salmonella enterica
Source: Vet Sci. 2025 Feb 2;12(2):112. doi: 10.3390/vetsci12020112 (PMC11861687; doi:10.3390/vetsci12020112)
Supplement: Supplementary file 1 [file vetsci-12-00112-s001.zip]

Archive with 2 entries (2 files):
- Table S1 Transcriptome data statistics.xlsx
- vetsci-3299240-original-images.pdf
