# Supplementary material for: Administration of a Recombinant Fusion Protein of IFN-γ and CD154 Inhibited the Infection of Chicks with Salmonella enterica
Source: Vet Sci. 2025 Feb 2;12(2):112. doi: 10.3390/vetsci12020112 (PMC11861687; doi:10.3390/vetsci12020112)
Supplement: Supplementary file 1 [file vetsci-12-00112-s001.zip › Table S1 Transcriptome data statistics.xlsx]

## Sheet: RNA-seq Data
Sample	Raw reads	Clean_reads	Error_rate（%）	Q30 rate (%)	Mapped rate(%)
UNPT1	42280382	42210746	0.8	93.6	89.2
UNPT2	42260414	42189970	0.8	94.7	91.2
UNPT3	41917298	41849388	0.7	94.2	91.3
UNPT4	45574926	45514482	0.7	94.4	89.4
UNPT5	40879966	40810580	0.6	94	90
UNPT6	50330284	50248634	0.7	93.7	88.1
NC1	40900578	40831008	0.7	94.1	91.1
NC2	45200118	45120526	0.7	94.5	91.2
NC3	44444742	44368310	0.8	94.5	90.9
NC4	39006372	38938972	0.8	95	91.8
NC5	38730090	38662954	0.9	94.6	91.7
NC6	46548874	46470454	0.8	94.6	91.7
T1	42739606	42667540	0.8	94.4	92.1
T2	40180954	40107036	0.8	95.2	91.9
T3	40106818	40043782	0.8	94.6	91.6
T4	47033508	46953804	0.8	94.4	91.3
T5	41931734	41860848	0.8	94.6	91.6
T6	37236908	37175264	0.8	94.5	91.2

## Sheet: KEGG2
	UNPT VS T
TERM	Description	pvalue	p.adjust	qvalue	geneID
gga04080	Neuroactive ligand-receptor interaction	8.02073e-14	1.13092e-11	1.0047e-11	GZMA/NTS/GCG/P2RX1/VIPR2/SCTR/P2RX7/NMU/CCK/VIP/P2RY4/RXFP2/GRM2/ADM/EDNRB2/GPR50/IAPP/GAL/GHSR/NMUR1/SSTR5/PTGER3/HTR2B/RXFP3/INSL5/AVPR2/GABRP/PENK/GRPR/LYPD6B/ADM2/GALR2/ADRA2A/GRIK1/HTR1B/ADCYAP1/NTSR1/MLN/HTR2A/NMB/GRIN2A/MLNR/GRM1/GRIN2C/ADORA1/MC5R/GABRA3/NPY7R/LOC428967/NPY/CALCR/GABRA4/C5/RLN3/PLG/NPW/CRHR1/TRH/NPY5R/GABRA2/NPS/CCKBR/LOC428144
gga04060	Cytokine-cytokine receptor interaction	2.55954e-05	0.00180447	0.00160308	TNFSF10/CCL19/TNFSF15/GDF10/CCL5/INHBA/NGFR/BMP7/LOC395551/XCL1/MSTN/GDF7/CXCR4/CCL1/GDF3/TNFRSF6B/FASLG/GDF5/BMPR1B/IL8L1/IL7/GDF15/GDF2/TNFRSF13C/CLCF1/IL9/CXCL13L3/IFNG/IL18RAP/IL21
gga00980	Metabolism of xenobiotics by cytochrome P450	0.000329175	0.0154712	0.0137445	ADH1C/EPHX1/GSTA4/EPHX1L/LOC100859645/CYP1B1/LOC396380/DHDH/GSTT1
gga04512	ECM-receptor interaction	0.00113466	0.0399968	0.0355328	LAMB3/COL1A1/FREM2/VTN/LAMA1/THBS2/LAMA2/SPP1/ITGA8/TNX/COL4A4/THBS4/SV2B/COL9A3
gga00830	Retinol metabolism	0.00346744	0.0977819	0.0868686	ALDH1A1/ADH1C/CYP2W1/RP11-400G3.5/LRAT/AOX1/CYP2W2/ALDH1A2
gga00480	Glutathione metabolism	0.00519237	0.118771	0.105515	PRDX6/GSTA4/LOC100859645/SMS/GPX2/LOC396380/LOC107056278/GSTT1/NAT8
gga00982	Drug metabolism - cytochrome P450	0.00589645	0.118771	0.105515	ADH1C/GSTA4/LOC100859645/LOC396380/AOX1/GSTT1/FMO3
gga00564	Glycerophospholipid metabolism	0.00986789	0.173922	0.15451	GPD1L2/PLA2G12B/LPGAT1/AGPAT2/CHKA/PHOSPHO1/PLA2G2E/DGKB/PLA2G3/SELENOI2/PLPP4/DGKI/DGKK
gga00140	Cytosolic DNA-sensing pathway	0.0112358	0.176028	0.156382	CYP2D6/AKR1D1/RP11-400G3.5/HSD17B2/CYP1B1/HSD17B7/SULT2B1
gga04020	Calcium signaling pathway	0.0143061	0.199959	0.177642	P2RX1/PLCE1/RYR2/P2RX7/PLCD4/ERBB4/EDNRB2/CACNA1E/CXCR4/FGF1/PTGER3/HTR2B/GRPR/FGF7/MCOLN3/NTRK3/NTSR1/FGF19/HTR2A/GRIN2A/GRM1/GRIN2C/FGF4/CCKBR/LOC428144
gga00561	Glycerolipid metabolism	0.0174265	0.199959	0.177642	AKR1E2/AKR1B1/AGPAT2/LIPG/DGKB/PLPP4/MOGAT1/DGKI/DGKK
gga04672	Intestinal immune network for IgA production	0.0192827	0.199959	0.177642	BLB2/DMA/BLB1/DMB2/CXCR4/TNFRSF13C
gga00920	Sulfur metabolism	0.0194191	0.199959	0.177642	BPNT1/SUOX/LOC425662
gga00770	Pantothenate and CoA biosynthesis	0.0201173	0.199959	0.177642	ENPP3/VNN2/UPB1/DPYS
gga00051	NOD-like receptor signaling pathway	0.0222575	0.199959	0.177642	ALDOB/AKR1E2/AKR1B1/PFKFB3/HKDC1/PFKM
gga04350	TGF-beta signaling pathway	0.023668	0.199959	0.177642	GREM1/TFRC/PITX2/FBN1/FST/INHBA/FMOD/BMP7/GDF7/ID1/GDF5/BMPR1B/IFNG
gga00910	Nitrogen metabolism	0.024927	0.199959	0.177642	CA7/GLUL/CA2/CA8
gga00250	Toll-like receptor signaling pathway	0.0255267	0.199959	0.177642	GPT2/GLS2/GLUL/FOLH1/ASPA/AGXT2
gga00790	Folate biosynthesis	0.033403	0.243721	0.21652	AKR1E2/AKR1B1/ALPI/TPH1/GCH1
gga04514	Cell adhesion molecules	0.0349709	0.243721	0.21652	CD8A/BLB2/NEGR1/CADM3/DMA/VCAN/BLB1/BF2/DMB2/ITGA8/NFASC/CNTN2/CD6/CLDN19
gga00380	Tryptophan metabolism	0.0371993	0.243721	0.21652	TPH1/CYP1B1/DDC/AADAT/AOX1/KYNU
gga04612	antigen processing and presentation	0.0380275	0.243721	0.21652	LOC100343144/LOC100351163/CD4/CD86
gga04658	Th1 and Th2 cell differentiation	0.050605	0.310231	0.275606	CD3E/LOC100343144/LOC100351163/CD8A
gga02010	ABC transporters	0.0573796	0.337105	0.299481	ABCB1/ABCC2/ABCG5/ABCG8/ABCC6/ABCA13
gga03320	PPAR signaling pathway	0.0627976	0.354179	0.314649	FABP2/PCK1/FABP6/ACSL5/PPARG/AQP7/APOA5/HMGCS2
gga00270	Cysteine and methionine metabolism	0.0695206	0.377016	0.334937	CBS/SMS/CDO1/CTH/BHMT2/AGXT2
gga00052	Galactose metabolism	0.078308	0.408942	0.3633	MGAM/AKR1E2/AKR1B1/HKDC1/PFKM
gga00760	Nicotinate and nicotinamide metabolism	0.0865092	0.421835	0.374754	ENPP3/NT5C1B/AOX1/NT5C1A/NT5DC4
gga05164	Influenza A	0.0867603	0.421835	0.374754	TNFSF10/BLB2/DMA/PIK3CB/BLB1/CCL5/CIITA/DMB2/FASLG/IL8L1/RAB2B/IFNG/PLG
gga04145	Phagosome	0.0910014	0.427707	0.379971	TFRC/BLB2/DMA/THBS2/BLB1/BF2/RILP/DMB2/LOC428421/LOC771876/THBS4/ATP6V0D2/ATP6V1G3
gga00260	Glycine, serine and threonine metabolism	0.104195	0.436049	0.387382	CBS/GLDC/CTH/BHMT2/AGXT2
gga00240	Pyrimidine metabolism	0.104706	0.436049	0.387382	ENPP3/UPP1/NT5C1B/NT5C1A/UPB1/NT5DC4/DPYS
gga00220	Arginine biosynthesis	0.105147	0.436049	0.387382	GPT2/GLS2/GLUL
gga00511	Other glycan degradation	0.105147	0.436049	0.387382	HEXDCL/ENGASE/NEU4
gga00591	Linoleic acid metabolism	0.119757	0.470397	0.417897	PLA2G12B/RP11-400G3.5/PLA2G2E/PLA2G3
gga00061	Fatty acid biosynthesis	0.120101	0.470397	0.417897	ACSL5/FASN/HTD2
gga00010	Glycolysis / Gluconeogenesis	0.140702	0.536189	0.476345	ACSS1A/ADH1C/ALDOB/PCK1/HKDC1/PFKM
gga00340	Histidine metabolism	0.15212	0.564446	0.501449	ASPA/CNDP1/LOC771456
gga00513	Various types of N-glycan biosynthesis	0.166616	0.588117	0.522478	MGAT4D/MAN1A1/B4GALNT3/HEXDCL/CHST9
gga00500	Starch and sucrose metabolism	0.171013	0.588117	0.522478	ENPP3/MGAM/HKDC1/GYG2
gga00512	Mucin type O-glycan biosynthesis	0.171013	0.588117	0.522478	GCNT4/GALNT5/ST6GALNAC3/WBSCR17
gga00592	alpha-Linolenic acid metabolism	0.222582	0.747239	0.66384	PLA2G12B/PLA2G2E/PLA2G3
gga00590	Arachidonic acid metabolism	0.240253	0.756987	0.672501	PLA2G12B/RP11-400G3.5/PTGDS/PLA2G2E/PLA2G3
gga00620	Pyruvate metabolism	0.243468	0.756987	0.672501	ACSS1A/ADH1C/PCK1/ACOT12
gga03265	Virion - Lyssavirus	0.246298	0.756987	0.672501	NGFR
gga00430	Taurine and hypotaurine metabolism	0.24696	0.756987	0.672501	CDO1/FMO3
gga00410	beta-Alanine metabolism	0.278892	0.823225	0.731346	CNDP1/UPB1/DPYS
gga00232	Caffeine metabolism	0.297762	0.823225	0.731346	XDH
gga00470	D-Amino acid metabolism	0.297762	0.823225	0.731346	GLS2
gga00524	Neomycin, kanamycin and gentamicin biosynthesis	0.297762	0.823225	0.731346	HKDC1
gga03260	Virion - Human immunodeficiency virus	0.297762	0.823225	0.731346	CXCR4
gga05168	Herpes simplex virus 1 infection	0.340527	0.923351	0.820297	CD74/BLB2/DMA/PIK3CB/BLB1/BF2/CCL5/DMB2/FASLG/C5/IFNG
gga00565	Ether lipid metabolism	0.353096	0.928242	0.824642	PLA2G12B/PLA2G2E/PLA2G3/SELENOI2
gga00630	Glyoxylate and dicarboxylate metabolism	0.355497	0.928242	0.824642	ACSS1A/GLDC/GLUL
gga00350	Tyrosine metabolism	0.374581	0.95674	0.849959	ADH1C/DDC/AOX1
gga00440	Phosphonate and phosphinate metabolism	0.390413	0.95674	0.849959	SELENOI2
gga00750	Vitamin B6 metabolism	0.390413	0.95674	0.849959	AOX1
gga04216	Ferroptosis	0.393553	0.95674	0.849959	ACSL5/TFRC/STEAP3
gga04510	Focal adhesion	0.406714	0.967126	0.859186	LAMB3/COL1A1/VTN/PIK3CB/LAMA1/THBS2/LAMA2/SPP1/ITGA8/TNX/PAK6/COL4A4/THBS4/COL9A3
gga04916	Melanogenesis	0.417124	0.967126	0.859186	CREB3L3/EDNRB2/ASIP/WNT7B/WNT16/WNT2/WNT6
gga04744	Phototransduction	0.424906	0.967126	0.859186	PDE6B/GRK7
gga00740	Riboflavin metabolism	0.432061	0.967126	0.859186	ENPP3
gga04260	Cardiac muscle contraction	0.445244	0.980928	0.871448	RYR2/ACTC1/SLC9A7/CACNG1/MYL4
gga00515	Mannose type O-glycan biosynthesis	0.472027	0.999984	0.888377	FUT9/B3GAT1
gga00650	Butanoate metabolism	0.472027	0.999984	0.888377	BDH1A/HMGCS2
gga00600	Sphingolipid metabolism	0.478342	0.999984	0.888377	GM2A/B4GALT6/LOC423719/NEU4
gga00310	Lysine degradation	0.493434	0.999984	0.888377	MECOM/SMYD1/AADAT/PRDM6
gga00030	Pentose phosphate pathway	0.516754	0.999984	0.888377	ALDOB/PFKM
gga00603	Glycosphingolipid biosynthesis - globo and isoglobo series	0.540733	0.999984	0.888377	FUT9
gga00330	Arginine and proline metabolism	0.553987	0.999984	0.888377	SMS/P4HA3/CNDP1
gga00280	Valine, leucine and isoleucine degradation	0.570246	0.999984	0.888377	AOX1/AGXT2/HMGCS2
gga00514	Other types of O-glycan biosynthesis	0.570246	0.999984	0.888377	GALNT5/WBSCR17/ST6GAL2
gga04070	Phosphatidylinositol signaling system	0.573332	0.999984	0.888377	PLCE1/PLCD4/PIK3CB/DGKB/DGKI/DGKK
gga04310	Wnt signaling pathway	0.587177	0.999984	0.888377	WIF1/FRZB/CTNND2/WNT7B/WNT16/LGR6/RSPO1/WNT2/RSPO2/WNT6
gga00360	Phenylalanine metabolism	0.601395	0.999984	0.888377	DDC
gga00604	Glycosphingolipid biosynthesis - ganglio series	0.601395	0.999984	0.888377	ST6GALNAC3
gga00730	Thiamine metabolism	0.601395	0.999984	0.888377	ALPI
gga04068	FoxO signaling pathway	0.608989	0.999984	0.888377	PCK1/TNFSF10/PIK3CB/SGK2/CDKN1A/FOXO6/FASLG/GRM1
gga04012	ErbB signaling pathway	0.623302	0.999984	0.888377	PIK3CB/ERBB4/CDKN1A/PAK6/NRG2
gga00053	Ascorbate and aldarate metabolism	0.628659	0.999984	0.888377	KL
gga04810	Regulation of actin cytoskeleton	0.636958	0.999984	0.888377	GSN/PIK3CB/C7/ITGA8/CXCR4/FGF1/PAK6/FGF7/RGCC/FGF19/FGF4/C8B/C5
gga04150	mTOR signaling pathway	0.640954	0.999984	0.888377	RNF152/PIK3CB/PRR5L/PRR5/WNT7B/WNT16/WNT2/WNT6/ATP6V1G3
gga00120	Primary bile acid biosynthesis	0.654063	0.999984	0.888377	AKR1D1
gga00450	Selenocompound metabolism	0.654063	0.999984	0.888377	CTH
gga00533	Glycosaminoglycan biosynthesis - keratan sulfate	0.654063	0.999984	0.888377	CHST1
gga04261	Adrenergic signaling in cardiomyocytes	0.662895	0.999984	0.888377	RYR2/KCNQ1/ACTC1/KCNE1/CACNG1/CREB3L3/MYL4/SCN5A
gga00071	Fatty acid degradation	0.669192	0.999984	0.888377	ADH1C/ACSL5
gga00510	N-Glycan biosynthesis	0.673314	0.999984	0.888377	MGAT4D/MAN1A1/ST6GAL2
gga04115	p53 signaling pathway	0.691724	0.999984	0.888377	PERPB/STEAP3/CDKN1A/RPRM
gga00100	Steroid biosynthesis	0.699789	0.999984	0.888377	HSD17B7
gga00785	Lipoic acid metabolism	0.699789	0.999984	0.888377	GLDC
gga00531	Glycosaminoglycan degradation	0.720339	0.999984	0.888377	HYAL6
gga04142	Lysosome	0.728956	0.999984	0.888377	DMXL2/LAPTM4B/GM2A/DNASE2B/HYAL6/LOC423719/ATP6V0D2
gga00532	Glycosaminoglycan biosynthesis - chondroitin sulfate / dermatan sulfate	0.739486	0.999984	0.888377	DSE
gga00900	Terpenoid backbone biosynthesis	0.739486	0.999984	0.888377	HMGCS2
gga00230	Purine metabolism	0.76673	0.999984	0.888377	ENPP3/XDH/NT5C1B/AMPD3/NT5C1A/PDE6B/NT5DC4
gga00601	Glycosphingolipid biosynthesis - lacto and neolacto series	0.789432	0.999984	0.888377	FUT9
gga04914	Progesterone-mediated oocyte maturation	0.797645	0.999984	0.888377	PIK3CB/PGR/CPEB1/CCNA1
gga04920	Adipocytokine signaling pathway	0.814253	0.999984	0.888377	PCK1/ACSL5/NPY
gga00534	Glycosaminoglycan biosynthesis - heparan sulfate / heparin	0.817301	0.999984	0.888377	HS3ST3B1L
gga00062	Fatty acid elongation	0.829823	0.999984	0.888377	ELOVL2
gga04270	Vascular smooth muscle contraction	0.832091	0.999984	0.888377	PLA2G12B/PLA2G2E/ADM/ADM2/PLA2G3/KCNMB4
gga04010	MAPK signaling pathway	0.83982	0.999984	0.888377	PTPRR/DUSP1/MECOM/NGFR/ERBB4/CACNG1/CACNA1E/FGF1/FGF7/FASLG/FGF19/BDNF/NRTN/FGF4
gga00520	Amino sugar and nucleotide sugar metabolism	0.840906	0.999984	0.888377	GNE/HKDC1
gga04218	Cellular senescence	0.846709	0.999984	0.888377	TRAF3IP2/PIK3CB/BF2/CDKN1A/IL8L1/CCNA1/GATA4
gga00020	Citrate cycle (TCA cycle)	0.852359	0.999984	0.888377	PCK1
gga04130	SNARE interactions in vesicular transport	0.862484	0.999984	0.888377	STX3
gga00562	Inositol phosphate metabolism	0.866191	0.999984	0.888377	PLCE1/PLCD4/PIK3CB
gga00640	Propanoate metabolism	0.880705	0.999984	0.888377	ACSS1A
gga01040	Biosynthesis of unsaturated fatty acids	0.880705	0.999984	0.888377	ELOVL2
gga03022	Basal transcription factors	0.916403	0.999984	0.888377	TAF4B
gga03050	Proteasome	0.916403	0.999984	0.888377	IFNG
gga04540	Gap junction	0.926058	0.999984	0.888377	HTR2B/HTR2A/GRM1
gga04210	Apoptosis	0.927036	0.999984	0.888377	TNFSF10/PIK3CB/LMNAL/PRF1/FASLG
gga04371	Apelin signaling pathway	0.933066	0.999984	0.888377	EGR1/RYR2/SPP1/MYL4/GNGT2
gga04814	Motor proteins	0.937308	0.999984	0.888377	ACTA1/ACTC1/MYL4/DNAH5L/KIFC1/DNAH5/DNAH10/LOC768380
gga04910	Insulin signaling pathway	0.966936	0.999984	0.888377	PCK1/FASN/PIK3CB/HKDC1
gga03460	Fanconi anemia pathway	0.969171	0.999984	0.888377	FANCI
gga04114	Oocyte meiosis	0.971339	0.999984	0.888377	AR/PGR/CPEB1
gga03250	Viral life cycle - HIV-1	0.973271	0.999984	0.888377	CXCR4
gga04146	Peroxisome	0.973672	0.999984	0.888377	ACSL5/XDH
gga04217	Necroptosis	0.974243	0.999984	0.888377	TNFSF10/GLUL/FASLG/IFNG
gga04622	RIG-I-like receptor signaling pathway	0.979912	0.999984	0.888377	IL8L1
gga04370	VEGF signaling pathway	0.983788	0.999984	0.888377	PIK3CB
gga03018	RNA degradation	0.992621	0.999984	0.888377	PFKM
gga00190	Oxidative phosphorylation	0.994061	0.999984	0.888377	ATP6V0D2/ATP6V1G3
gga04530	Tight junction	0.994678	0.999984	0.888377	IGSF5/CD1B/CLDN19/GATA4
gga04144	Endocytosis	0.99484	0.999984	0.888377	TFRC/BF2/PSD3/CXCR4/RAB2B/PSD2/GRK7
gga04912	GnRH signaling pathway	0.997297	0.999984	0.888377	EGR1
gga04625	C-type lectin receptor signaling pathway	0.997485	0.999984	0.888377	PIK3CB
gga04520	Adherens junction	0.997973	0.999984	0.888377	LOC101750739
gga05132	Salmonella infection	0.998424	0.999984	0.888377	TNFSF10/RHOB/PIK3CB/RILP/RIPK3/IL8L1
gga03082	ATP-dependent chromatin remodeling	0.998479	0.999984	0.888377	SS18L1
gga04110	Cell cycle	0.99961	0.999984	0.888377	CDKN1A/CCNA1
gga04141	Protein processing in endoplasmic reticulum	0.99968	0.999984	0.888377	MAN1A1/DNAJC5
gga03010	Ribosome	0.999798	0.999984	0.888377	MRPS6
gga04120	Ubiquitin mediated proteolysis	0.999902	0.999984	0.888377	KLHL9
gga04140	Autophagy - animal	0.999984	0.999984	0.888377	PIK3CB

## Sheet: Module
Module	paleturquoise	lightyellow	midnightblue	tan	yellowgreen	saddlebrown	pink	turquoise	Green	brown	black	purple	magenta	red	darkmagenta	greenyellow	blue	yellow	skyblue3	orangered4
Gene ID	GATD3AL2	PDIA3	OLFM4	EPCAM	ATP1B1	P4HB	KRT40	CD74	ACTB	ANPEP	LOC776816	MUC2	BF2	ANGPTL6	EEF1A1	PLA2G2E	HSPA8	PLET1	SLC6A19	CPD
	GLG1	TSPAN8	FTH1	EZR	LOC422270	MYO1A	CRIP1	MYH11	GUCA2B	KRT7	ACTG2	CLCA1	SPARC	LOC101747587	RPL17	MYH9	HSP90AA1	CDH1	RPS6KA1
		PSAP	YBX1	IPMK	DDX3X	LOC121113436	YWHAE	TPM1	RGS5	B2M	DSTN	DKK3	COL6A2	FABP6	RPS4Y1	TSPAN1	DES	SLC25A6	PALLD
			RPN1	ARF1	GPA33	ATF4	LAMP1	ATP1A1	BF1	FCGBP	COL4A1		COL6A1	PIGR	RPS12	ALDH9A1	HDLBP	RPS3A
			ZZEF1	ITPK1		MACF1	GNLY	TAGLN	PABPC1	EEF2	RPL7A		CTSB	ACE2	RPL13	FLNB	RPSAP58	ENPEP
				CSNK1A1				IGLL1	MUC13	CALR	COL1A2		CYP2C23a	MGAM	RPS11		RPS6	RPL4
				ELF3				TPM2	TNS1	HSPA5	PANK3		PTBP1	MEP1A	RPS3		HNRNPH1	EIF4G2
				ITM2B				CALM2	ENO1	TMIGD1	RPL5		CSDE1	CFD			RPS10	EIF4A2
				AGR2				MYL9	FN1	SCIN	COL4A2		LDHA	TPT1			DDX5	SPTBN5
								MYLK	CD164	PKLR	RPS8		RPL19	SLC13A2			HNRNPA3	VIL1
								RPLP0	RHOA	ACE	SERPINH1		PPIA	SELENOP1			EDF1	GAPDH
								CSRP1	RPL6	GSN	HSPG2			CYP3A5			CLIC4	LOC112530942
								MYL6	ARHGDIA	CDH17	HNRNPA2B1			ABCB1			CORO2A	APLP2
								BLB2	MGP	CLIC5	JUP			SH3BGRL			NCL	SI
								CDHR2	CTNNB1	YWHAQ	OAZ1			GUCY2C			LOC430697	CTNND1
								RPL3	APP	HSP90B1	LOC112532140			CYP2D6			NPM1	ANXA2
								TMSB4X	ACTN1	ARHGEF12	YWHAB			ENPP6			BRD2	GFPT1
								JCHAIN	RPL8	DPEP1	RAB1B			SLC15A1				LGALS3
								RACK1	BSG	ACTA2	COL6A3			LOC420486				ATP5B
								EPS8L2	RPS2	LASP1	LAMC1			LOC101751912				CTNNA1
								SERBP1	ITGB1	STAT3	SEMA5A			ITM2A				ACTN4
								SPINT1	PTPRF	UGT1A1	RPS24			PEPD				ALDOC
								SMTN	COTL1	DSG2	CHGA			CALM1				ATP5F1AZ
								CLTC	TNRC18	CAP1	MYO15L			LOC124416954				MPP1
								CKB	LOC421195	DSP				PTMS				SPTBN1
								FAT1	PRKCDBP	SLC26A3				PTCHD3				SPTAN1
								LOC107051508	TLN1					DYNC1H1				GZMA
								TMC5	PSME1					SLC10A2				MEP1B
								FZD5	EIF3A					NEDD9				ST14
								CCNI	LGALS2					CDHR5				PARP14
									CALD1					GPX3				MAOA
									PTRF					EEF1D
														UGT2A1
														ALDOB
														CASC4
														BDH1A
														PRRC2C
														SLC5A12

## Sheet: KEGG1
UNPT VS NC
TERM	Description		pvalue	p.adjust	qvalue	geneID
gga04080	Neuroactive ligand-receptor interaction	53/324	345/5247	1.86098e-10	2.4565e-08	NTS/GZMA/P2RX7/GCG/P2RX1/SCTR/IAPP/NMU/AVPR1A/ADM/RXFP2/TACR2/CTSG/GPR50/HTR1B/TAC1/GRIN2A/GRM2/NPFFR1/CCK/GRID1/GABRP/GRPR/LYPD6B/BDKRB1/GALR2/ADCYAP1/HTR2A/MLNR/GABRA2/NPY7R/NPY4R/GABRA3/MLN/AVPR2/OPRM1/SSTR5/GRM1/LOC428967/NMB/GABRG3/S1PR4/RLN3/ADORA1/NPY/GABRR2/CALCR/ADORA3/CHRNA10/CNR2/NPS/LOC107054855/LOC428144
gga04060	Cytokine-cytokine receptor interaction	37/324	199/5247	6.6645e-10	4.39857e-08	TNFSF10/TNFRSF21/CCR2/CCL5/GDF10/INHBA/CCL19/BMP2/NGFR/LOC100857191/LOC395551/CXCR4/TNFRSF6B/TNFSF13B/IL21R/XCL1/MSTN/CCL1/IL1R2/GDF5/TNFRSF18/CSF2RB/FASLG/CCR5/IL8L1/IL9/GDF2/CCL17/BMPR1B/GDF15/TNFRSF13C/RELT/CXCL13/IL21/IFNG/CXCL13L2/CXCL13L3
gga03260	Virion - Human immunodeficiency virus	3/324	5/5247	0.00212501	0.0935006	CCR2/CXCR4/CCR5
gga00100	Steroid biosynthesis	5/324	17/5247	0.00290426	0.0958405	FDFT1/CYP51A1/HSD17B7/SQLE/CYP24A1
gga03320	PPAR signaling pathway	10/324	63/5247	0.00477505	0.126061	PCK1/FABP2/HMGCS1/FABP6/PPARG/AQP7/FABP4/HMGCS2/MMP1/APOA5
gga00260	Glycine, serine and threonine metabolism	7/324	37/5247	0.00661377	0.145503	CBS/GLDC/CTH/SHMT1/TDH/LOC101747660/AGXT2
gga02010	ABC transporters	7/324	41/5247	0.0116904	0.220448	ABCB1/ABCC2/ABCA1/ABCB5/ABCG8/ABCG5/ABCA13
gga04145	Phagosome	14/324	127/5247	0.0239545	0.31988	ATP6V0A4/LOC776719/MARCO/TFRC/ATP6V0D2/ATP6V1C2/BLB2/BF2/ATP6V1G3/TLR1A/LOC420160/LOC771876/THBS4/LOC428421
gga00140	Steroid hormone biosynthesis	6/324	37/5247	0.0242333	0.31988	CYP2D6/AKR1D1/HSD17B7/HSD17B2/RP11-400G3.5/CYP1B1
gga00830	Retinol metabolism	6/324	38/5247	0.0273353	0.322883	ADH1C/ALDH1A1/RP11-400G3.5/LRAT/ALDH1A2/CYP2W2
gga04612	antigen processing and presentation	7/358	49/5247	0.029353	0.322883	IFNG/TNFA/HSP90/MHCI/CD4/CD8/TAPBP
gga00630	Glyoxylate and dicarboxylate metabolism	5/324	31/5247	0.0393079	0.385242	ACSS1A/GLDC/GSL/SHMT1/HAO1
gga04672	Intestinal immune network for IgA production	5/324	32/5247	0.0443227	0.385242	BLB2/CXCR4/TNFSF13B/CD86/TNFRSF13C
gga00982	Drug metabolism - cytochrome P450	5/324	33/5247	0.0497034	0.385242	ADH1C/GSTA4/LOC100859645/LOC396380/FMO3
gga00650	Butanoate metabolism	4/324	23/5247	0.0497943	0.385242	HMGCS1/AACS/GAD1/HMGCS2
gga00430	Taurine and hypotaurine metabolism	3/324	14/5247	0.0510906	0.385242	CDO1/FMO3/GAD1
gga04658	Th1 and Th2 cell differentiation	5/324	34/5247	0.0554515	0.385242	IFNG/CD4/STAT1/T-BET/NFKB
gga00980	Metabolism of xenobiotics by cytochrome P450	5/324	34/5247	0.0554515	0.385242	ADH1C/GSTA4/LOC100859645/CYP1B1/LOC396380
gga04512	ECM-receptor interaction	9/324	82/5247	0.0644656	0.425473	COL6A2/LAMB3/FREM2/ITGB6/FRAS1/COL6A6/SPP1/THBS4/SV2B
gga00770	Pantothenate and CoA biosynthesis	3/324	16/5247	0.0718067	0.451357	ENPP3/VNN2/UPB1
gga00410	beta-Alanine metabolism	4/324	27/5247	0.0815426	0.47842	SMOX/GAD1/UPB1/CNDP1
gga00900	Terpenoid backbone biosynthesis	3/324	19/5247	0.108631	0.597472	HMGCS1/IDI2/HMGCS2
gga00270	Cysteine and methionine metabolism	5/324	43/5247	0.123305	0.615387	CBS/MAT2L/CTH/CDO1/AGXT2
gga05132	Salmonella infection	5/324	223/5247	0.123305	0.615387	TNFSF10/PTPRC/TLR1A/IL8L1/MLKL
gga04514	Cell adhesion molecules	11/324	121/5247	0.125875	0.615387	CD8A/CLDN2/BLB2/PTPRC/NEGR1/BF2/CD8BP/CD6/CNTN2/CLDN19/CD86
gga00240	Pyrimidine metabolism	6/324	59/5247	0.154577	0.728721	UPP1/ENPP3/NT5C1A/UPB1/ENTPD3/NT5DC4
gga04020	Calcium signaling pathway	18/324	232/5247	0.185461	0.76889	PLCE1/P2RX7/RYR2/P2RX1/AVPR1A/PLCD4/TACR2/CXCR4/GRIN2A/FGF19/GRPR/BDKRB1/HTR2A/FGF7/NTRK3/GRM1/FGF4/LOC428144
gga04620	Toll-like receptor signaling pathway	7/324	82/5247	0.24142	0.885205	CCL5/LOC395551/TLR1B/TLR1A/SPP1/IL8L1/CD86
gga04623	Cytosolic DNA-sensing pathway	4/324	49/5247	0.358603	0.999758	DNASE2B/CCL5/LOC395551/MLKL
gga04621	NOD-like receptor signaling pathway	7/324	126/5247	0.669176	0.999758	GBP4L/GBP/P2RX7/GPRC6A/CCL5/IL8L1/DEFB4A
